# Supplementary material for: Perception, Knowledge, and Consumption Potential of Crude and Refined Palm Oil in Brazilian Regions
Source: Foods. 2024 Sep 15;13(18):2923. doi: 10.3390/foods13182923 (PMC11431150; doi:10.3390/foods13182923)
Supplement: Supplementary file 1 [file foods-13-02923-s001.zip]

Archive with 1 entries (1 files):
- foods-3163744-supplementary.pdf
